# Supplementary material for: Unraveling the assembly mechanisms and differentiated ecological functions of protist cell-associated and free-living bacterial communities during two Prorocentrum shikokuense blooms
Source: Microbiol Spectr. 2025 May 15;13(6):e02451-24. doi: 10.1128/spectrum.02451-24 (PMC12131754; doi:10.1128/spectrum.02451-24)
Supplement: Supplemental tables — Tables S1 to S12. [file spectrum.02451-24-s0002.xlsx]

## Sheet: Table S1
Table S1 Environmental parameters and P. shikokuense cell density during both bloom events.
Sample	Temperature (℃)	Salinity (psu)	Nitrate + nitrite (μmol L-1)	Ammonium (μmol L-1)	Phosphate (μmol L-1)	P. shikokuense (105cells L-1)
Z0*	16.5	30.63	6.56 ± 0.14	5.90 ± 1.35	1.16 ± 0.39	0
Z1*	18.78	28.52	13.67 ± 2.18	6.07 ± 2.41	0.05 ± 0.01	32.8892
Z2*	19.19	29.63	11.11 ± 0.29	4.12 ± 0.94	0.34 ± 0.03	89
P1	22.3	32.06	6.06 ± 1.01	1.29	0.100 ± 0.008	190
P2	21.3	32.78	5.12 ± 0.03	0.71	0.082 ± 0.000	82
* Reported in previous study (1).
Reference
1. Zhang Y, Lin X, Shi X, Lin L, Luo H, Li L, Lin S. 2019. Metatranscriptomic signatures associated with phytoplankton regime shift from diatom dominance to a dinoflagellate bloom. Frontiers in microbiology 10:590.

## Sheet: Table S2
Table S2 Dominant genera/species and their cell counts in 2014 and 2018 bloom samples.
Cell count (cell/L)	Z0	Z1	Z2	P1	P2
Prorocentrum shikokuense	0	3.29 × 106	8.90 × 106	1.9 × 107	8.2 × 106
Skeletonema	3.40 × 105	9.66 × 104	0	/	5.00 × 102
Pseudo-Nitzschia pungens	1.08 × 105	0	0	/	/
Nitzschia	1.63 × 104	0	0	/	/
Karlodinium	0	4.98 × 105	5.08 × 105	/	/
Others	5.90 × 104	1.01 × 106	9.35 × 105	/	/
Karenia mikimotoi	/	/	/	5.00 × 101	/

## Sheet: Table S3
Table S3 Water sample characteristics of 2018 bloom.
Sample	Sampling Time	Chlorophyll (μg/L)	Dissolved Oxygen (DO, mg/L)	Conductivity (SPC, ms/cm)	pH	Average Light Intensity (x1000 Lux)
P1	10:31:00	/	10.14	49	8.38	163.6
P2	09:26:00	33.8	8.39	50	8.24	133.333

## Sheet: Table S4
Table S4 Summary of raw and filtered data.
	Raw data	Filtered data
Number of samples	30	30
Number of features	14580	14051
Total frequency	643727	577577
Minimum frequency	10698	7895
1st quartile	15732.2	14429.8
Median frequency	21835	19805
3rd quartile	26238.2	24603
Maximum frequency	33133	32434
Mean frequency	21457.6	19252.6

## Sheet: Table S5
Table S5 Canonical correspondence analysis of environmental factors influencing bacterial communities at P and Z stations.
	CCA1	CCA2	r2	Pr(>r)
Temperature	-0.993	-0.117	0.799	0.001
Salinity	-0.978	0.207	0.784	0.001
Nitrate + nitrite	0.986	-0.169	0.481	0.002
Ammonium	0.991	-0.132	0.909	0.001
Phosphate	0.992	-0.129	0.282	0.012

## Sheet: Table S6
Table S6 Mantel test analysis examining the significant correlations between environmental factors and major taxa.
taxon	env	r	p
Actinomarinales	Temperature	0.419267	0.021
Actinomarinales	Salinity	0.599646	0.008
Actinomarinales	Nitrate + nitrite	0.445939	0.028
Actinomarinales	Ammonium	0.536445	0.03
Rhizobiales	Salinity	0.318007	0.019
Rhizobiales	Ammonium	0.204567	0.036

## Sheet: Table S7
Table S7 Mantel test results for significant correlations between environmental factors and common ASVs shared by CA communities from two independent bloom events.
taxon	env	r	p
RCP2-54	Phosphate	0.455916	0.033
Sphingomonadales	Phosphate	0.485605	0.036
Synechococcales	Phosphate	0.746952	0.023
Rhodospirillales	Salinity	0.225132	0.047
OM190	Temperature	0.75804	0.007
OM190	Salinity	0.849111	0.001
OM190	Nitrate + nitrite	0.851562	0.001
OM190	Ammonium	0.834467	0.001
Alteromonadales	Temperature	0.533372	0.007
Flavobacteriales	Temperature	0.660859	0.002
Flavobacteriales	Salinity	0.339591	0.045
Flavobacteriales	Nitrate + nitrite	0.351191	0.042
Flavobacteriales	Ammonium	0.30473	0.05
Flavobacteriales	Phosphate	0.34312	0.045
Pirellulales	Temperature	0.492605	0.011
Pirellulales	Salinity	0.467554	0.011
Pirellulales	Nitrate + nitrite	0.479382	0.012
Pirellulales	Ammonium	0.449883	0.018

## Sheet: Table S8
Table S8 Summary of the ecological mechanisms shaping the assembly of bacteria communities in the phycosphere of P. shikokuense.
Size-fraction	Groups	HeS (%)	HoS (%)	DL (%)	HD (%)	DR (%)	Stochasticity (%)
FL	P1F	0.23	58.3	24.1	1.52	15.85	41.47
	P2F	0.24	53.04	28.14	0.8	17.79	46.72
	Z0F	0.08	72.95	11.86	0.24	14.87	26.97
	Z1F	0.11	72.9	8.94	1.54	16.51	26.99
	Z2F	0.03	68.24	11.04	1.29	19.4	31.73
CA	P1A	1.55	36.94	43.94	1.02	16.54	61.51
	P2A	0.43	45.83	37.31	0.38	16.06	53.74
	Z0A	0.38	60.54	20.8	0.18	18.1	39.08
	Z1A	0.3	50.33	31.15	0.31	17.91	49.37
	Z2A	0.24	49.43	28.68	0	21.65	50.33
Relative importance of ecological process as determined by iCAMP: Heterogeneous selection (HeS), Homogeneous selection (HoS), Dispersal limitation (DL), Homogenizing dispersal (HD), Drift (DR). FL: free-living; CA: cell-associated.

## Sheet: Table S9
Table S9 The significance of HoS, DL and DR in the assembly processes of top bins.
Index	Group	bin45	bin105	bin106	bin149	bin257	bin264	bin351	bin352
HoS	P1F	0.5	1	1	0	1	1	0.378151	0.710145
	P1A	0.434783	1	1	0	1	1	0	0
	P2F	0.322115	1	1	1	1	1	0	0
	P2A	1	1	1	1	1	1	0	1
	Z0F	1	1	1	1	1	1	1	1
	Z0A	1	1	1	1	1	0.741071	1	1
	Z1F	0.707254	1	1	1	1	1	1	1
	Z1A	1	1	1	1	1	1	1	1
	Z2F	1	1	1	1	1	1	1	1
	Z2A	0	1	1	1	1	1	1	1
DL	P1F	0	0	0	0	0	0	0	0
	P1A	0	0	0	0	0	0	0	0
	P2F	0	0	0	0	0	0	0	0
	P2A	0	0	0	0	0	0	0	0
	Z0F	0	0	0	0	0	0	0	0
	Z0A	0	0	0	0	0	0	0	0
	Z1F	0	0	0	0	0	0	0	0
	Z1A	0	0	0	0	0	0	0	0
	Z2F	0	0	0	0	0	0	0	0
	Z2A	0	0	0	0	0	0	0	0
DR	P1F	0	0	0	0	0	0	0	0
	P1A	0	0	0	0	0	0	0	0
	P2F	0	0	0	0	0	0	0	0
	P2A	0	0	0	0	0	0	0	0
	Z0F	0	0	0	0	0	0	0	0
	Z0A	0	0	0	0	0	0	0	0
	Z1F	0	0	0	0	0	0	0	0
	Z1A	0	0	0	0	0	0	0	0
	Z2F	0	0	0	0	0	0	0	0
	Z2A	1	0	0	0	0	0	0	0

## Sheet: Table S10
Table S10 The number of bins that contribute to each ecological process.
Process	HeS	HoS	DL	HD	DR
P1F	6	82	107	17	207
P1A	10	89	170	13	186
P2F	4	92	124	15	216
P2A	4	70	118	7	126
Z0F	2	108	58	8	185
Z0A	5	61	95	2	174
Z1F	1	125	51	13	182
Z1A	4	103	140	8	167
Z2F	1	119	68	12	188
Z2A	1	43	76	0	105

[truncated: 2 more sheets: Table S11, Table S12]
